# Supplementary material for: Genome-Wide Prediction of Functional Gene-Gene Interactions Inferred from Patterns of Genetic Differentiation in Mice and Men
Source: PLoS One. 2008 Feb 13;3(2):e1593. doi: 10.1371/journal.pone.0001593 (PMC2217631; doi:10.1371/journal.pone.0001593)
Supplement: Table S4 — (0.04 MB ZIP) [file pone.0001593.s004.zip]

Archive with 1 entries (1 files):
- Table S4.txt
